# Supplementary material for: Seasonal Influenza Vaccination Uptake, Illness and Economic Burden, and Vaccine Information Exposure Among Young Adults in the San Francisco Bay Area
Source: Pharmacy (Basel). 2026 Jun 18;14(3):87. doi: 10.3390/pharmacy14030087 (PMC13306451; doi:10.3390/pharmacy14030087)
Supplement: Supplementary file 1 [file pharmacy-14-00087-s001.zip]

Archive with 2 entries (2 files):
- Flu Vaccine Study Supplementary Files/Supplementary File S2.pdf
- Flu Vaccine Study Supplementary Files/Supplementary File S1.pdf
